# Supplementary material for: Mechanism of Core Browning in Different Maturity Stages of ‘Yali’ Pears During Slow-Cooling Storage and PbRAV-Mediated Regulation
Source: Foods. 2025 Jun 18;14(12):2132. doi: 10.3390/foods14122132 (PMC12191683; doi:10.3390/foods14122132)
Supplement: Supplementary file 1 [file foods-14-02132-s001.zip]

Archive with 1 entries (1 files):
- foods-3660924-supplementary.pdf
